# Supplementary material for: RNAi‐suppression of barley caffeic acid O‐methyltransferase modifies lignin despite redundancy in the gene family
Source: Plant Biotechnol J. 2018 Oct 2;17(3):594–607. doi: 10.1111/pbi.13001 (PMC6381794; doi:10.1111/pbi.13001)
Supplement: Supplementary file 1 — Figure S1 The Gblocks selected parts of the original alignment used to construct the phylogenetic tree for Figure 1. [file PBI-17-594-s004.txt]

>HvCOMT1
ALQLVSSSILPMTLKNAIELGLLDTLLTPAEVAAAADMVDRMLRLLASYNVVSCRRYGAAPVCKFLTPNEVSMAALALMN
QDKVLMEWYYLKDAVLDGPFNKAGMSAFEYHGTDRFNRVFNEGMKNHSIIITKKLLEVYGLGTIVDVGGGVGATVGAITA
AYPIKGINFDLPHVISEAPPFPGVTHVGGDMFQKVPGDAILMKWILHDWSDEHCATLLKNCYDALPGKVVLVECILPAQG
VFHVDMMLAHNPGGRERYEREFEALATYIYANAFAIEFTK

>HvCOMT2
ALQLVSSSILPMTLKNAIELGLLETLLTPAEVAAAPDMVDRMLRLLASYKVVSCRRYGAAPVCKYLTPNEVSMSALALMN
QDKVLMEWYYLKDAVLDGPFNKAGMSAFEYHGTDRFNRVFNEGMKNHSIIITKKLLESYGLGTLVDVGGGVGATVGAIIA
RYPVKGINFDLPHVISEAPAFPGVTHIGGDMFQKVPGDAILMKWILHDWSDEHCATLLKNCYDALPGKVVLVECILPVQG
VFHVDMMLAHNPGGRERYEREFEALATYIYANAWAIEFTK

>HvCOMT3
ALQLVSSSILPMTLKNAVELGLFDTLLSPAEVAAAPDMVDRMLRLLASYNVVSCRRYGAKPVCKFLTPNEVSMAPLALMN
QDKVLMEWYYLKDAVLDGPFNKAGMSAFEYHGTDRFNRVFNEGMKNHSIIITKKLLELYGLSTLVDVGGGIGATVGAITA
YYHIKGINFDLPHVISEAPLFPGVTHVGGDMFQKIPGDAILMKWILHDWSDEHCATLLKNCYDALPGKVVLVECILPAQG
VFNLDMMLAHNPGGRERYEREFEALATYIYANAWAIELTK

>HvCOMTL1
ALQLASSAVLPMTLRTCIELGLLETLLTPEEVAAAASMVDRLLRVLATYKVVSCRRYGAEPVCKWLTPNEVSMAPFCLLA
QNKLFMEWCHMKDAVLEGAFTKAGASWFDYAGTDHFNHLFNEAMKDHSVIITKKLLELYGIDTLVDLAGGVGAVIHAITK
KYPIKGINFDLPHVISDAQPYPGVEHVGGDMFEMVPGDAILMKWILPCFSDDECAVLLKNCYDALPGKVINVECILPAQG
LICVDALLAYSPGGKERNLRDFEKLASYIFANFWAMEYTK

>HvCOMTL2
ALQLASSAVLPMTLRTSIELGLLETLLTPEEVAAAASMVDRLLRVLAAYKVVSCRRYGAEPVCKWLTPNEVSMAPFCLLA
QDKLFMEWCHMKDAVLEGAFTKAGASWFDYAGTDRFNSVFNEAMKQHSVIITKKLLELYGIGTLVDVAGGVGAVVHTITK
KYPIKGINFDLPHVISDAQPCPGVEHVGGDMFEKVPGDAILMKWILNCFSDDECAILLKNCYDALPGKVINVECILPTQG
LISVDVLLAYSPGGKERYLRDLEKLATYIYADFWAMEYTK

>HvCOMTL6
AMQLAYTVVLPMTLKNAIELGMLEILLSASEVAAAPAMVDRMLHLLASYKVVSCRRYGPAPVCKWFTSNKASLAAMLLLT
NEKVLLELNHLKDAVLDGPFLKAGMTVYEYNKTDRMKRVFSQAMNNYSTIINRKLVEMYDIAFLVDVGGGVGTTIRAITS
KYPIKGINFDLPHVIADAPQCPGVQHVAGDMFRNVPGDAIILKWMLHNWTDEHCTTLLRNCYDALPGKVFIVENILPGQQ
TSLSDMMLMHTPAGRERSQREFQELGTYIYGNSWVIELTT

>HvCOMTL3
ALQLANSTVLPMTLRTAIELGLLETLLTPEEVVAAPSMVDRMLRVLASYKVVSCRRYAAEPVCRWLAPNEVSMAPFALLA
QDHVYLEWRHLKDAVLDGAFHRAGTSWYDYTGRDRFNGLFYEAMKHHSAIITKKLLEVYGIGTLVDVAGGIGAVSHAITS
MYPIKGINFDLPHVIAGAPPYPGVEHVSGNMLEKVPGDAILMMWILDCFGDHECATVLKNCYDALPGKVISVECILPAQA
LLAVDMLVAYSTGGKERCLREFEVLGTYVYADFWAIQYTK

>HvCOMTL4
AVQLALSSVLPMTLKTAIELGLLDTLLTPVEVAEAPSMVDRMLRVLASHNVVSCRRYGAAPVCKWLTPNEVSMAPWALSA
QDRVFMEWCYMKDAVLTGPFHKAGMTWFEYAGTNRFNRLFNEAMKHQSVIITNKLLELYGVGTLVDVGGGVGATINAIIS
KYPIKGINFDLPHVISEAPCFPGVQHVGGNMLDKVPGDAILMKWILNCFSDQECARLLKNCYDALPGKLISVECLLPAQG
MTQIDMLLAYSDGGKERYHGELEELATYIYANFWAMEYTK

>HvCOMTL5
ALQLATSSILPMTLKNAIELGMLETILSPSEVAAAPAMVDRMLRLLASHKVVTCRRYSPAPVCKWLTPNEVSMAPMLLMV
QDKVLMDWYYLKDSAVDGPFNKAGTTVFEYQGKDRFNSVFNEGMKGHSSIIIKKLLELYDISTIVDVGGGVGTTIHAITS
KYPIRGINFDLPHVIAEA--FQSVQHIGGDMFEKVPGDTIIMKGILHDWNDEHCMTLLRNCYDALPGKVVVVECILPEQV
VLNVDMMLAHTPSGKERYLNEFEELATYIYAESWAIEFIK

>HORVU6Hr1G092840.2
MMELANMIAVPMALTAVIRLGVPAAVLSAAEL--DPSVLERLLRLLASRGVFS-RRYALTAVGRTLVPSAASYADYVLQH
HQDALVLWPRLHEAVLDPPFARAGVPAYAYYGQDDANEVMLRAMTGVSEPFMEALLDGYGVGTLVDVGGSSGACLEMIMR
RVPREGVNFDLPDVVAAAPPIAGVKHVGGDMFKSIPGDAIFMKWVLTTWTNDECTAILKKCHDALPGKLVACEPVVPTRA
LLENDIMTTYRTQGRERSEEEFRQLGLYLDPFYALLEYVK

>HORVU3Hr1G006060.1
AWGLISGFAVSLTLKTAVELGLIDALMTVDDLAAAAASVDRLLRLLAAFDVVRCRKYTPAPVCRWLTSNHGSLAPLALFA
VDQDYLPWNQLGAAVVGGPFERAGVPLFQYMGKNRLSGVFNQAMFHMSVKVISKMVERFGVGVLVDVGGGTGAALEMITS
RHKIRGINFDLPYVISQAPSLPGVENIGGNMFESIPGDAIFLKWILHLQNDDACIKILKNCHRALPGKVIVVEIVLPAQD
MFLLDVMFNNLEGGKERTEQDFVNMATYIFGNFWALEFNK

>HvNMT
AQELMFAYNISMVLRAAIQLGLLDALLTPNELVEAAAAVDRILRYLSCFNVVTCRRYTTGPLCRWLTKDRGTLSPFAVFV
VDPDHLFWHHIAEAVTAGAFERTKWPYYEYMGKNRLGTLFDNAMAQHSVILVTKMLERFGVQRLVDVGGGTGSTLGMITS
KYKMTGINYDLPHVIAQGLPLPGVEHVAGDMYESIPGDAVLLQWITLMLNDDEFVKILSNCHNALPGKVIVVDGILPARD
AFTLDIMFVLFKGAKQRTEKEFARLATYIFFNFYALEFTK

>BdCOMT
ALQLASSSILPMTLKNAIELGLLDTLLTPAEVAAAPDMVDRMLRLLASYGVVSCRRYAAAPVCKWLTPNEVSMAALALMN
QDKVLMEWYYLKDAVLDGPFNKAGMSAFEYHGTDRFNRVFNEGMKNHSIIITKKLLDLYGLGTLVDVGGGVGATVGAIVA
RHPIKGINFDLPHVISEGIPFPGVTHVGGDMFQKVPGDAILMKWILHDWSDAHCATLLKNCYDALPGKVVIVECILPAQG
VFHVDMMLAHNPGGKERYEREFEELATYIYANAWAIEFTK

>BdCOMTL3
ALQLAASSILPMTLKNAIELGMLEILLSPSQVAEAPAMLDRMLRLLASYNVVSCRRYGPAPVCKWLTPNDVSMDPLALLI
QDKVSMEWYHLKDVVLDGPFNKAGIIAFEYHGKDRFDRVFNEAMKNHSTILTKKFLEFYDVKTLVDVGGGVGATIRAIIS
KYPISGVNFDLPHVISSAPTCPGVQHIGGDMFKKVPGDAILMKWILHDWTDDHCMMLLRNCYDALPGKLIIIESILPARM
AFEDDMMLTYTPGGKERYKREFEVLATYIYANSWAIEYTK

>BdCOMTL1
ALQLAVSSVLPMTLKTVIELGILETLLTPEDLAAAASMVDRMLRVLASFNVVSCRRYGPAPVCKWLTPNEVSMAAFALAA
QDKVHMAWPYMKDAVLEGPFTKAGMSWFEYAGADRFNRMYNEAMTHHSGIITKKFLELYGIGTLIDVGGGIGATIHAVTS
KYPIKGINYDLPHVIADAPAYPGVQHVGGNMFEKVPADAILMKWILNCFRDEECATLLKNCYDALPGKVINVECILPARG
LIQIDMLLAYSPGGKERYLRELEKLATYIYANFWAIEYTK

>BdCOMTL2
ALMLASSVVQPMAVRTAIELGLLEILMSPEEVTAAASMVDRLLRVLASYSVVSCRRYGPAPVCKWLTPNEVSMAPFCLLA
QDRVFTEWCYMKEAILEGAFNKAGTTWFEHAGVDRFNNLFNEAMKQHSVIITKKLLELYGISVLVDVAGGVGATTHAITS
RYPIKGINFDLPHVVAEAPAYPGVQHVGGDMFEKVPGDAIFMKWILNCFSDKDCATLLKNCYDALPGKVINLECIMPAQG
LISVDVLLAYSPGGKERYLRELEKLATYIYADFWAIEYTK

>Bd3g55890.1
MMELANMISVPMALTAAIRLGVPGAILSAADL--DPSVLERVLRLLASRGVFSERRFALTAVGRTLVPAGASYADYVLQH
HQDALVLWPRLHEALLDPPFARAGLPAYAFYAQDEANEVMLRGMTGVSEPFMEALLDGYDVRTLVDVGGSSGACLDMIMR
RVGAQGINFDLPDVVAAAPPIAGVRHVGGDMFKSIPGDAIFMKWVLTTWTNDECTAILKNCYGALPGKLIACEPVVPTRA
LLENDIMTTYRTQGRERSEEEFRQLGIYLDPFYAVLEYLK

>OsCOMT
ALQLASSSILPMTLKNAIELGLLETLLTPAEVADAADMVDRMLRLLASYNVVRCRRYAAAPVCKWLTPNEVSMAALALMN
QDKVLMEWYYLKDAVLDGPFNKAGMTAFEYHGTDRFNRVFNEGMKNHSVIITKKLLDLYAASTVVDVGGGVGATVAAVVS
RHPIRGINYDLPHVISEAPPFPGVEHVGGDMFASVPGDAILMKWILHDWSDEHCARLLKNCYDALPGKVVVVECVLPEQG
VFHVDMMLAHNPGGKERYEREFRELATYIYANAWAIEFTK

>LpOMT1
ALQLASSSVLPMTLKNAIELGLLEILLTPTEVAAAPDMVDRILRLLASYNVVTCRSYGAAPVCKFLTPNEVSMAALALMN
QDKVLMEWYYLKDAVLDGPFNKAGMSAFEYHGTDRFNRVFNEGMKNHSIIITKKLLELYGLGTLVDVGGGVGATVAAIAA
HYPIKGVNFDLPHVISEAPQFPGVTHVGGDMFKEVPGDTILMKWILHDWSDQHCATLLKNCYDALPGKVVLVQCILPSQG
VFHVDMMLAHNPGGRERYEREFQALATYIYANAWAIEFTK

>MsCOMT
AMQLASASVLPMILKSALELDLLEIIISPIEIASAPVMLDRMLRLLACYIILTCRLYGLATVAKYLVKNEVSISALNLMN
QDKVLMEWYHLKDAVLDGPFNKAGMTAFEYHGTDRFNKVFNKGMSDHSTITMKKILETYGLKSLVDVGGGTGAVINTIVS
KYPIKGINFDLPHVIEDAPSYPGVEHVGGDMFVSIPADAVFMKWICHDWSDEHCLKFLKNCYEALPGKVIVAECILPTKG
VVHIDVMLAHNPGGKERTQKEFEDLAHCNAFNTYIMEFLK

>AtCOMT
AMQLASASVLPMALKSALELDLLEIMMSPTEIASAPVMLDRILRLLTSYSVLTCRIYGLGPVCKYLTKNEVSIAALCLMN
QDKVLMEWYHLKDAILDGPFNKAGMSAFEYHGTDRFNKVFNNGMSNHSTITMKKILETYGLTSLVDVGGGIGATLKMIVS
KYPLKGINFDLPHVIEDAPSHPGIEHVGGDMFVSVPGDAIFMKWICHDWSDEHCVKFLKNCYESLPGKVILAECILPTKQ
VVHVDCMLAHNPGGKERTEKEFEALAVCDAFGVNLIELLK

>AtCOMTL11
IMELANMISVPMSLNAAVRLGIADAILSAAEILPDPENLQRILRMLTSYGVFS-RKYSLTDVGKTLVTDSLSYAAYVLQH
HQEALMRWPLVHTAVVEPPYVKAGEAAYAQYGKSEMNGLMQKAMSGVSVPFMKAILDGYSVDILVDVGGSAGDCLRMILQ
QFPREGINFDLPEVVAKAPNIPGVTHVGGDMFQSVPADAIFMKWVLTTWTDEECKQIMKNCYNALPGKLIACEPVLPTRA
LLEGDIMTIYRTKGKHRTEEEFIELGFYIDYFYTILEFQK

>LOC_Os04g09604.1
AFELMCIFTVPMTLKAAIELGLLDALLTADELAAAASSVDRMLRLLASFDVVKCRRYSPAPVCRLFTAGGGSLAPSVLFG
VDEDYLCWRQLAAAVGGGAFERAGMRMFEYMGTNRLNTLFNQAMAQQSMIVIDKLLDRFGVGVLVDVGGGTGATLEMITS
RYKITGVNFDLPHVISQAPSIPGVKHIAGNMFESISGDAIFLKMILHMQNDEDCIKILKNCHQALPGKVIAVEIVLPARY
PFQMDMMLSNSRGGKERTELEFAKLATYILANYWVLEFSK

>LOC_Os04g09654.1
ALELISGFTVSMTLKAAIQLGLIDALLTAGELVAAATSVDRMLRLLASFNVVRCRRYSPAPVCRWFTAG-GSLAPRLMLD
VDEDNLSWHQMAAAVVSGAFERAGMPLFEYMGTNRFNMLFNQAMSQQSMMVMNKLLDRFGISVLVDVGGGTGVTLKMIIS
RYKITGVNFDLPHVISQAPSLPGVNHVAGNMFESVPGDAIFLKSMLLR-NDEECIKILKNCHYALSGKVIVVDIVLPAQN
PLRMDVMLNNLRGGKIRTEQEYAKLATYIFANFMAIELCK

>LOC_Os04g01470.1
ALELIFTFVVPMTLKATIKLGLLDALLTADELAAAASSVDRMLRLLASLDVVKCRRYTPAPVCRWFAGER-SLAPLAMFL
LDDDYLSWNQLPAAVAGGAFEKAGMPMFEYMGTNRLNTLFNQAMVQQSTVVIGKLLERFGVSVLVDVGGGTGATLEMITS
RYKITGVNFDLPHVIAQAPSLPGVKHIAGNMFESVPGDAIFLKSMLHLHNDEDCIKILKKCHQALTGKVIAVEILLPAQN
PFRMDMMLNNHWGGKERTEPEFAKLATYIFANYWALEFSK

>LOC_Os12g13800_13810
ALELLGGSVVSMTLKAAIELGLVDELVTAEELAAAAAAVDRMLRLLASYGVVRCRSYAAAPVCKWLAAGSGSMAPLGLLN
LDKVFMEWYYLKEAVSEGAFDKAGTSLFQYLGQDPSNTLFNQAMASHSVVITNKLLQFFGVDVLVDVGGGVGATLRMITA
RHPLRGVNYDLPHVIAQAPPVEGVEHIGGSMFDHVPGSAILLKWILHLWGDEECVKILKNCYKALPGKVILVEYVLPAQE
AFRLDVMLNRLAGGKERTQQEFTDLATYIFTNVWALEFTK

>LOC_Os02g57760.1
MMELANMISVPMALTAVIRLGVPAKLLAAADL--DPSVLERLLRLLASRGVFS-RRFSLTAVGRTLVPGGASYADYVLQH
HQDALVRWPLLHEAVLDPPFARAGVPAYAYYGKDEANEVMLRAMTGVSEPFMEALLEGYGVSTLVDVGGSSGACLEMIMR
RVRRDGVNFDLPDVVAAAPPIPGVRHVGGDMFKSIPGDAIFMKWVLTTWTNEECTAILSNCHKALPGKVIACEPVVPTRA
LLENDIMATYRTQGRERSEEEFRHLGIYLDPFYAVLEYTK

>HORVU1Hr1G089700.1
AWGLITSFAVSMTLKAAIELGLFDALLTADELAAGVASVDRILRLLASFDVVRCRQYTPAPVCRWLAINHSSLAPYAMFT
TDQDCLTWQQLGAAVEGGAFGRTGVTMVEHFGRTRLSGVFDKAMVQISAMVTSKLLERFDISVLVDVGGGTGATLKMVTS
TYKIRGINFDLPYAISLAPSIPGVEHIAGNMFDYVPGDAVLLKTVLHILDDNDCIRLLKNCHGALSGRLIAVEFVLPAQN
LFILDVMLNNSEGGKERTEEEFLKLATYIFGNFWALEFTK

>AtCOMTL1
AVRLANAAAFPMVLKAALELGVFDTLLSPYEIASAPVLLDRMLRLLASYSMVKCRVYRAEPICRFFLKDNGSLASQVIVN
FDSVFLNWAQLKDVVLEGAFGRAGMKLFDYMGTDRFSKLFNQ--TGFTIAVVKKALEVYGVKVLVDVGGGVGNTLGVVTS
KYPIKGINFDLTCALAQAPSYPGVEHVAGDMFVDVPGDAMILKRILHDWTDEDCVKILKNCWKSLPGKVVVIELVTPANI
AFDMDMMFTQCSGGKERSRAEFEALAVCQAYHCWIIEFCK

>AtCOMTL2
AVRLANAAAFPMVLKASLELGVFDTLLSPSEIASAPVLLDRMLRLLASYSMVKCRVYRAEPICRFFLKNNGSLASQVIVN
FDSVFLNWAQLKDVVLEGAFGRAGMKLFDYMGTDRFSKLFNQ--TGFTIAVVKKALEVYGVNVLVDVGGGVGNTLGVVTS
KYPIKGINFDLTCALAQAPTYPGVEHVAGDMFVDVPGNAMILKRILHDWTDEDCVKILKNCWKSLPGKVVVIELVTPANI
AFDMDMMFTQCSGGKERSRAEFEALAVCQAYHCWIIEFCK

>AtCOMTL3
AVRLANAAAFPMVLKASLELGVFDTLLSPSEIASAPVLLDRMLRLLASYSMVKCRVYRAEPICRFFLKNNGSLASQVIVN
FDSVFLNWAQLKDVVLEGAFGRAGMKLFDYMGTDRFSKLFNQ--TGFTIAVVKKALEVYGVNVLVDVGGGVGNTLGVVTS
KYPIKGINFDLTCALAQAPSYPGVEHVAGDMFVDVPGDAMILKRILHDWTDEDCVKILKNCWKSLPGKVVVIELVTPANI
AFDMDMMFTQCSGGKERSRAEFEALAVCQAYHCWIIEFCK

>AtCOMTL4
AVRLANAAAFPMVLKAALELGVFDTLLSPSEIASAPVLLDRMLRLLASYSVVKCRVYRAEPICRFFLKDNGSLASQVIVN
FDSVFLNWAQLKDVVLEGAFGRAGMKLFDYMGTDRFSKLFNQ--TGFTIAVVKKALEVYGVNVLVDVGGGVGNTLGVVAS
KYPIKGINFDLTCALAQAPSYPGVEHVAGDMFVDVPGDAMILKRILHDWTDEDCVKILKNCWKSLPGKVVVIELVTPANI
AFDMDMMFTQCSGGKERSRAEFEALAVCQAYHCWIIEFCK

>AtCOMTL5
AMILSSSSVLPMVLKTAIDLGLFDILSSASQIFSDSSLVNRILRFLASYSILTCAIYGLAPVAKYFTKNQGSLAPMVNLF
QDKVVTDWYNLKDSVLEGPFNNTGSSAVELVGSDRFREVFQSSMKGFNEVFIEEFLKNYGVKSLVDVGGGDGSLLSRIIS
KHTIKAINFDLPTVINTSLPSPGIEHVAGDMFTNTPGEAIFMKWMLHSWDDDHCVKILSNCYQSLPGKVIVVDMVIPDRS
LFQFELMMNMNPSGKERTKKEFEILAPFTSLCFSVLEFHK

>AtCOMTL6
AIQLGGLNFVPYIVKTARELDLFEIMLSPVDLASAPMMIDRLLRFLVAYSVCTCRAYGLGKVGKKLIKDEFSIAPYVLAG
CTKAKGGWYNVQHAIQEGAWERAEALIFEYMKKNNLKKIFNESMTNHTSIVMKKILENYGVSDFVDVGGSLGSNLAQILS
KYPIKGINFDLPHIVKEAPQIHGVEHIGGDMFDEIPGEVILMKWILHDWNDEKCVEILKNCKKALPGRIIVIEMIVPTKN
SLSADLMMSLTSGGKERTKKEFEDLAIYGAYSYWIIELYP

>AtCOMTL7
AERILHAMTFPMVLKTALELGVIDMILSPSEIALAPVLLDRMLVLLASHSILKYRVYAAEPVCTFFLNRGGSLATLFMVL
QGEVCMKWEHLKDMILEGAFTSAGMRFFELIGSNQFAEMFNRAMSEASTLIMKKVLEVYDVNTLVDVGGGIGTIIGQVTS
KYPIKGINFDLASVLAHAPFNKGVEHVSGDMFKEIPGDAIFMKWILHDWTDEDCVKILKNYWKSLPGKVIIVEVVTPSNI
VFGMDMMLAVSSGGKERSLSQFETLAICHAFSYSVIELHK

>AtCOMTL8
AVRLANCAAFPMVFKAAIELGVIDTLLTPSEIAIAPALLDRILRLLASYSMVKCRVYKAEPICRYFLKDNGTLASQLIVT
LDTVFLNWGELKNVVLEGAFGRAGLKLFDYISKDRLSKLFNR--TGFSVAVLKKILQVYGVNVLVDVGGGVGDTLGFVTS
KYPIKGINFDLTCALTQAPSYPNVEHVAGDMFVDVPGDAILLKRILHDWTDEDCEKILKNCWKALPGKVIVMEVVTPSNI
AFDMDLMLTQLSGGKERSRAEYVAMAVCSAYHLWVIELTK

>AtCOMTL9
AESIVNTVAFPMVLKAAFELGVIDTILSPCEIACAPVLLDRMLSLLVSHSILKCRVYAAEPVCKYFLRDSGSLVPLFMLL
HTQVFFKWTNLKDVILEGAFNSAGMKIFEYINSDPFAELFNRAMSEPSTMIMKKVLDVYDVNTLVDVGGGNGTVLGLVTS
KYPIKGVNFDLAQVLTQAPFYPGVEHVSGDMFVEVPGDAVFMKWILHDWGDEDCIKILKNCWKSLPGKIIIVEFVTPSNT
VFAMDLMLTQCSGGKERSLSQFENLAICLAYSYSVIEFHK

>AtCOMTL10
AESIVNAVAFPMVLKAALELGVIDTILSPSEIAVAPVLLDRMLRLLVSHSILKCRVYAAEPICKYFLKDSGSLSSLLLLL
HSQVILKWTNLKDVILEGAFSSADMRLFEYISSDQFSKLFHRAMSESSTMVMKKVLEEYDVNTLVDVGGGIGTILGLITS
KYPIKGVNFDLAQVLTQAPFYPGVKHVSGDMFIEVPGDAIFMKWILHDWGDEDCIKILKNCWKSLPGKVIIVEMITPCNT
VLGMDLMLTQCSGGKERSLSQFENLAICLSYSYSVIEFHK

>AtCOMTL13
ARRLANAAASPMVLKAALELGVIDTILSPSEIALAPALLDRMLRFLVSHSVLKCRVYAAEPVCKYLLNKSGSFASLFMLD
LSDVFIKWTHLEDVILEGAFSSAGMKLFEYIQADRFGKVFNRAMLESSTMVTEKVLKFYDVKTLVDVGGGLGNTLGLITS
KYPLIGINFDLAPVLANAHSYPGVNHVAGDMFIKIPGDAIFMKWILHDWTDEQCVAILKNCWKSLEGKLIIVEMVTPSNI
VFGMDMMLTQCSGGKERDLYEFENLAVCAVYPFSVIEIYK

>CbCOMT1
AMQLASASVLPMVLKAAIELDVLEIMISPAEIAAAPVMLDRVLRLLASYSVVTCRLYGLAPVCKFLTKNEVSLAPLCLMN
QDKVLMEWYYLKDAILDGPFNKAGMTAFEYHGTDRFNKVFNRGMSDHSTITMKKIFEMYALNTIVDVGGGTGAVLSMIVA
KYPIKGINFDLPHVIEDAPIYPGVEHVGGDMFVSVPGDAIFMKWICHDWSDEHCLKFLKNCYAALPGKVIVAECILPTKG
VIHIDAMLAHNPGGKERTEKEFEALAACCAFNTYVMEFLK

>CbIEMT
AMQLASAAVLPMALKAAIELDVLEIMISPAEIAAAPVMLDRVLRLLASYSVVTYRLYGLAPVCKFLTKNEVSLAPFLLTA
TDKVLLEWFYLKDAILEGPFNKAGMNEFDYHGTDRFNKVFNKGMSSNSTITMKKILEMYGLTTIVDVGGGTGAVASMIVA
KYPINAINFDLPHVIQDAPAFSGVEHLGGDMFDGVPGDAIFIKWICHDWSDEHCLKLLKNCYAALPGKVIVAEYILPTKV
VIHTDAMLAYNPGGKERTEKEFQALAASCAFNTYVMEFLK

>ZmCOMT
AMQLASSSILPMTLKNAIELGLLEVLLAPEEVVAAAAMVDRMLRLLASYDVVRCRRYSAAPVCKWLTPNEVSMAALALMN
QDKVLMEWYYLKDAVLDGPFNKAGMTAFEYHGTDRFNRVFNEGMKNHSVIITKKLLDFYGVSTLVDVGGGVGATLHAITS
RHPISGVNFDLPHVISEAPPFPGVRHVGGDMFASVPGDAILMKWILHDWSDAHCATLLKNCYDALPGKVIVVECVLPAQG
VFHVDMMLAHNPGGKERYEREFRELATYIYANAWAIEFIK

>TaCM
ALQLVSSSILPMTLKNAIELGLLETLLTPAEVAAAPDMVDRMLRLLASYNVVSCRRYGAAPVCKYLTPNEVSMSALALMN
QDKVLMEWYYLKDAVLDGPFNKAGMSAFEYHGTDRFNRVFNEGMKNHSIIITKKLLESYGLGTLVDVGGGVGATVAAITA
HYPIKGINFDLPHVISEAPPFPGVTHVGGDMFQKVPADAILMKWILHDWSDEHCATLLKNCYDALPGKVVLVECILPAQG
VFHVDMMLAHNPGGRERYEREFEALATYIYANAWAIEFTK

>TaOMT1
ALQLVSSSILPMTLKNAIELGLLETLLTPAEVAAAADMVDRMLRLLASYNVVSCRRYRAAPVCKFLTPNEVSMAALALMN
QDKVLMEWYYLKDAVLDGPFNKAGMSAFEYHGTDRFNRVFNEGMKNHSIIITKKLLEVYGLGTIVDVGGGVGATVGAITA
AYPIKGINFDLPHVISEAQPFPGVTHVGGDMFQKVPGDAILMKWILHDWSDEHCATLLKNCYDALPGKVVLVECILPAQG
VFHVDMMLAHNPGGRERYEREFEALATYIYANAFAIEFTK

>TaOMT4
ALQLGSSSILPMTLKNAIELGLLDTLLSPAELAAAPDMVDRMLRLLASYKVVSCRRYGAEPVCKFLTPNEVSMAPLALMN
QDKVLMEWYYLKDAVLDGPFNKAGMSAFEYHGTDRFNRVFNEGMKNHSIIITKKLLELYGVGTLVDVGGGIGATVGAITA
HYPIKGINFDLSHVISEAPPFPGVTHVGGDMFQKIPGDTILMKWILHDWSDEHCATLLKNCYDALPGKVMLVECILPAQG
GFHLDMMLAHNPGGKERYEREFEALATYIYANTWVIEFTK

>TaOMT5
ALQLGSSSILPMTLKNSIELGLLDTLLSPAELAAAPDMVDRMLRLLASYKVVSCRRYGAEPVCKFLTPNEVSMAPLALMN
QDKVLMEWYYLKDAVLDGPFNKAGMSAFEYHGTDRFNCVFNEGMKNHSIIITKKLLELYGLDTLVDVGGGIGATVGAITA
HYPVKGINFDLPHVISEAPPFSGVTHVGGDMFQKIPGDTILMKWILHDWSDEHCATLLKNCYDALPGKVVLVECILPAQG
GFHLDMMLAHNPGGKERYEREFEALATYIYANIWVIEFTK

>TaOMT3
AVKLAAASILPMTLKNAIELGMLEILLSPSEVAAAPVMVDRMLRLLASNNVVSCRRYGPAPVCKWLTPNEASMAGLLLMT
HDKVTMEWYYLKDVALEGPFHRAGMTAYEYNSTDRANCLFNEAMLNHSTIITKKLLEFYNVETLVDVAGGVGATAHAITS
KYPIKGVNFDLPHVISEAPPYPGVQHIAGDMFKKVPGDAILLKWILHNWTDDYCMTLLRNCYDALPGKVVIVEGILPTQT
MFQVDMMLLHTAGGKERELSEFEELASYIYSTAWVIEFVK

>HvCOMTL7
ALQLATSAILPMTLRTCIQLGLLETLLTPEEVAAAAAMVDRMLRLLAAYKVVSCRRYGAEPLCKWLTANEVSMAPFCLLA
QDKLFMEWCHMKEAVLEGAFTRAGASWFEHAATDRFNRVFNEAMEQHSVIITKKLLELYGIGTLVDVAGGLGAVIHAITT
KYPIKGINFDLPHVISDAQPYPGVEHVGGDMFESVPGDAILMKWILNCFSDQECAKLLKNCYDALPGKVINVECILPAQG
LISIDVLLAYSPGGKERYLRDLEKLATYIYANFWAIEYTK

>SbCOMT
AMQLASSSILPMTLKNALELGLLEVLLAAEEVVAAADMVDRMLRLLASYDVVRCRRYSAAPVGKWLTPNEVSMAALALMN
QDKVLMEWYYLKDAVLDGPFNKAGMTAFEYHGTDRFNRVFNEGMKNHSVIITKKLLEFYSVSTLVDVGGGIGATLHAITS
HHSIRGINFDLPHVISEAPPFPGVQHVGGDMFKSVPGDAILMKWILHDWSDAHCATLLKNCYDALPGKVIVVECVLPAQG
VFHVDMMLAHNPGGRERYEREFRDLATYIYANAWAIEFIK

>HvF1-OMT
EAELFCHSFGSMALQSVVKLRIPDVLASLPELLSKLPYLPRLMKMLAAAGIFTATLYHLNAVSRLLVDDAASMSPCVLLG
TVPLFLGWLQSEEQATTEPFMLAGGTLYGIGGRDEFNTVFNKAMGASSEFVAALAVRECGIKSLVDVAGGNGTTARTIAE
AFPVKCSVLDLPQVIQGISSHGTVEFVAGDMMEFVPAEAVLLKYVLHNWSDQDCVKILTRCREAISGKVIIIDTVVGSQV
TMDLSMMLFN---GKVREEQNWHKIFHNVLGMRSLIEVQP

>PvCOMT
ALQLASSSILPMTLKNAIELGLLEVLLAPEEVVAAAAMVDRMLRLLASYDVVRCRRYAAAPVCKWLTPNEVSMAALALMN
QDKVLMEWYYLKDAVLEGPFNKAGMTAFEYHGTDRFNRVFNEGMKNHSVIITKKLLEFYGVGTLVDVGGGVGATLHAITS
RYPIRGVNFDLPHVISEAPPFPGVEHVGGDMFKAVPGDAILMKWILHDWSDAHCAAILKNCYDALPGKVIAVECILPAQG
VFHVDMMLAHNPGGKERYEREFEELATYIYANAWAIEFTK

>SoCOMT
AMQLASASILPMTLKNALELGLLEVLLAPEEVVAAADMVDRMLRLLASYDVVKCRRYSAAPVGKWLTPNEVSMAALTLMN
QDKVLMEWYYLKDAVLDGPFNKAGMTAFEYHGTDRFNRVFNEGMKNHSVIITKKLLEFYGVSTLVDVGGGIGATLHAITS
HHPIKGINFDLPHVISEAPPFPGVQHVGGDMFKSVPGDAILMKWILHDWSDAHCATLLKNCYDALPGKVIIVECVLPAQG
VFHVDMMLAHNPGGRERYEREFHDLATYIYANAWAIEFIK

>TaCOMT-3D
ALQLVSSSILPMTLKNAIELGLLETLLTPAEVAAAPDMVDRMLRLLASYNVVSCRRYGAAPVCKYLTPNEVSMSALALMN
QDKVLMEWYYLKDAVLDGPFNKAGMSAFEYHGTDRFNRVFNEGMKNHSIIITKKLLELYGLNTLVDVGGGVGATVAAITA
HYPIKGINFDLPHVISEAPPFPGVTHVGGDMFQKVPGDAILMKWILHDWSDEHCAKLLKNCYDALPGKVVLVECILPAQG
VFHVDMMLAHNPGGRERYEREFEALATYIYANAWAIEFTK
