# Supplementary material for: RNAi‐suppression of barley caffeic acid O‐methyltransferase modifies lignin despite redundancy in the gene family
Source: Plant Biotechnol J. 2018 Oct 2;17(3):594–607. doi: 10.1111/pbi.13001 (PMC6381794; doi:10.1111/pbi.13001)
Supplement: Supplementary file 4 — Table S1 (Excel file) Further information on the genes from the phylogenetic analysis in Figure 1 Table S2 Primer sequences used in experiments in this study Table S3 Summary of reaction set‐up and cycling conditions for real‐time PCR Table S4 The number of the conserved residues present for the binding/positioning of COMT substrates ferulic acid and 5‐hydroxyconiferaldehyde, as identified by (Zubieta et al., 2002) in MsCOMT Table S5 Demonstration of the shared synteny between the barley and wheat chromosome arms that the barley COMT genes and homologous wheat gene(s) map to Table S6 Summary of the source tissue of ESTs for HvCOMT1, HvCOMT2 and HvCOMT3 from HarvEST #35 Table S7 Summary of lignin data from the COMT RNAi lines [file PBI-17-594-s005.xlsx]

## Sheet: barley
Supporting Information on the genes in the phylogenetic tree
Gene name on tree	barley pseudomolecule assembly (barley CDS HC May 2016)	Morex assembly version 3 (MRX3) predicted proteins	Morex assembly version 3 (MRX3) transcripts	Morex assembly version 3 (MRX3) contig	Morex BAC contig	JLOC1 IDs	HarvEST#35 Unigene or other sequence source	flcDNA (Matsumoto., et al 2011) (Sato et al., 2009)	evidence for expression	genome location from NGS sequencing of flow sorted chromosome arms from cv. Betzes. See Supporting Materials and Methods for further information.	chromosome arm which Barley1 GeneChip probeset maps to from wheat-barley chromosome addition lines (Table S2 in Bilgic et al., 2007, probesets mapped at the P<0.01 level).	Barley1 GeneChip probe set	sources of gene model for phylogenetic analysis	comment on gene model prediction from Morex assembly version 3	reference/source
HvCOMT1	HORVU7Hr1G082280.1	MLOC_65378.1	MLOC_65378.2 gene=XLOC_068731 contig=contig_50098 length=1508, MLOC_65378.1 gene=XLOC_068731 contig=contig_50098 length=1661	contig_50098 length=7659 rbca=7HL	no match	JLOC1_43018.1	U35_14914, U35_14916, U35_14920 (the three ESTs at the 5' end of U35_14914 were likely erroneously assembled into this unigene)	AK359402, AK248737.1	ESTs	7HL	7HL	EBma03_SQ003_L08_at	Morex assembly v.3 predicted protein	same as translation of AK359402	BLAST searches from this study
HvCOMT2	HORVU3Hr1G116770.1	MLOC_73233.1	MLOC_73233.1 gene=XLOC_077170 contig=contig_63200 length=1356	contig_63200 length=2898 rbca=3HL	no match	JLOC1_48746.1	U35_14918	AK373043.1, AK251181.1	ESTs	3HL	3HL	Contig2532_at	Morex assembly v.3 predicted protein	same as translation of AK373043.1	BLAST searches from this study
HvCOMT3	HORVU6Hr1G000040.1	MLOC_57100.1	MLOC_57100.1 gene=XLOC_059745 contig=contig_41421 length=1322	contig_41421 length=14296 rbca=6HS ?	no match	JLOC1_36960.1	U35_14919	no match	ESTs	6HS	N/A	Contig2535_s_at	Morex assembly v.3 predicted protein	same as translation of HarvEST unigene	BLAST searches from this study
HvCOMTL1	HORVU1Hr1G011930.1	MLOC_76018.2	MLOC_76018.1 gene=XLOC_080159 contig=contig_69833 length=1925, MLOC_76018.2 AK250837.1	contig_69833 length=4163 rbca=1H	no match	JLOC1_50708.1	U35_1290	AK250837.1	ESTs	1H	N/A	Contig5311_at	Morex assembly v.3 predicted protein	same as translation of AK250837.1	BLAST searches from this study
HvCOMTL2	HORVU1Hr1G003370.2	MLOC_75528.1	MLOC_75528.1, AK248293.1	contig_68153 length=2529	no match	JLOC1_50390.1	U35_1291, U35_44528	AK248293.1	ESTs	1HS	N/A	Contig5312_at, Contig5313_s_at	Morex assembly v.3 predicted protein	same as translation of AK248293.1	BLAST searches from this study
HvCOMTL3	HORVU7Hr1G119480.2	MLOC_73307.1	MLOC_73307.1 gene=XLOC_077250 contig=contig_63346 length=1497	contig_63346 length=3646 rbca=7HL	no match	JLOC1_48798.1	U35_31744	AK364734.1, AK367297.1	ESTs	7HL	probeset not available	not available	Morex assembly v.3 predicted protein	same as translation of AK364734.1	BLAST searches from this study
HvCOMTL4	HORVU4Hr1G001250.1	MLOC_15068.1	MLOC_15068.1 gene=XLOC_015910 contig=contig_1569744 length=1185, MLOC_15068.2 gene=XLOC_015910 contig=contig_1569744 length=814	contig_1569744 length=2015 rbca=4HS	no match	JLOC1_10317.1	AK250188.1	AK250188.1	ESTs	4HS	probeset not available	not available	translation of AK250188.1	MLOC_15068.1 is missing first approximately 20 amino acids	BLAST searches from this study
HvCOMTL5	HORVU1Hr1G089620.1	MLOC_13423.1	MLOC_13423.1 gene=XLOC_014180 contig=contig_1565616 length=1290	contig_1565616 length=5694 rbca=1H	HVVMRX83khA0188F09_v71_c1	JLOC1_9086.1	no match	no match	no ESTs or match in a Barley Transcriptome database (Solexa only -28/05/2010 at JHI) (restricted access)	1H	probeset not available	not available	Morex assembly v.3 predicted protein	no expressed seqeunce identified for comparison	BLAST searches from this study
HvCOMTL6	no match	AK363914	AK363914	no match	no match	no match	U35_1884	AK363914.1	ESTs	no match	1HS	Contig6251_at	translation of AK363914	no Morex assembly gene model available	BLAST searches from this study
HORVU6Hr1G092840.2	HORVU6Hr1G092840.2	MLOC_78823.1	AK365088, MLOC_78823.1 gene=XLOC_083092 contig=contig_82032 length=775	contig_82032 length=5107 rbca=6HL	HVVMRXALLhA0461I12_v11_c6	JLOC1_52528.1	U35_6008	AK365088	ESTs	6HL	not checked	not checked	translation of AK365088.1	MLOC_78823.1 is truncated	BLAST searches from this study
HORVU3Hr1G006060.1	HORVU3Hr1G006060.1	MLOC_53759.1	MLOC_53759.1 gene=XLOC_056093 contig=contig_38618 length=1499	contig_38618 length=19192 rbca=1H ?	HVVMRXALLhA0285I11_v8_c1	JLOC1_34554.1	AK248454.1, AK364276.1	AK248454.1, AK364276.1	ESTs	no match	not checked	not checked	translation of AK364276.1	MLOC_53759.1 may have extra sequence translated at 5' end that is not present in cDNA	BLAST searches from this study
HvNMT	no match	no match	no match	no match	no match	no match	U35_21542, GenBank U54767	AK353678.1	ESTs	no match	not checked	not checked	translation of GenBank accession U54767	no Morex assembly gene model available	Larsson et al 2006 and BLAST searches from this study
HORVU1Hr1G089700.1	HORVU1Hr1G089700.1	MLOC_39951.1	MLOC_39951.2 gene=XLOC_041717 contig=contig_2555593 length=776, MLOC_39951.1 gene=XLOC_041717 contig=contig_2555593	contig_2555593 length=2318 rbca=1H	HVVMRX83khA0188F09_v71_c1	JLOC1_26096.1	AK366172.1, AK367574.1	AK366172.1, AK367574.1	ESTs	1H	not checked	not checked	translation of AK366172.1	MLOC_39951.1 is truncated	BLAST searches from this study
HvCOMTL7	no match	no match	no match	no match	not checked	no match	no match	AK373701	ESTs	no match	not checked	not checked	translation of flcDNA, a likely frame shift mutation in AK373701 was corrected to produce a 367aa protein instead of the original 395aa protein	no Morex assembly gene model available	BLAST searches from this study
HvF1-OMT	HORVU1Hr1G089520.1	not checked	not checked	not checked	not checked	JLOC1_12314.1	U35_21949	not checked	ESTs	not checked	not checked	not checked	GenBank accession CAA54616.1	none	Christensen et al., 1998

## Sheet: other species
Supporting Information on the genes in the phylogenetic tree
species	Gene name on tree	Gene identifier	alteration to gene model?	reference/source
brachypodium	Bd3g16530.1_BdCOMT	Bd3g16530.1	no	BLAST search from this study
	Bd1g14870.1_BdCOMTL3	Bd1g14870.1	no	BLAST search from this study
	Bd2g02380.1_BdCOMTL1	Bd2g02380.1	no	BLAST search from this study
	Bd2g02390.1_BdCOMTL2	Bd2g02390.1	no	BLAST search from this study
	Bd3g55890.1	Bd3g55890.1	no	BLAST search from this study
rice	LOC_Os08g06100.1_OsCOMT	LOC_Os08g06100.1	no	Hamberger et al., 2007 and BLAST search from this study
	LOC_Os04g09604.1	LOC_Os04g09604.1	no	BLAST search from this study
	LOC_Os04g09654.1	LOC_Os04g09654.1	no	BLAST search from this study
	LOC_Os04g01470.1	LOC_Os04g01470.1	no	Hamberger et al., 2007 and BLAST search from this study
	LOC_Os12g13800_13810	LOC_Os12g13800.1	LOC_Os12g13800.1 was truncated. Fgenesh in RGAP7 actually predicted a full length protein for the region spanning LOC_Os12g13800.1 and LOC_Os12g13810.1 and this was used for the phylogenetic analysis.	Hamberger et al., 2007 and BLAST search from this study
	LOC_Os02g57760.1	LOC_Os02g57760.1	no	Hamberger et al., 2007 and BLAST search from this study
	LOC_Os04g09680.1	LOC_Os04g09680.1	excluded from phylogenetic analysis. LOC_Os04g09680.1 was truncated. Fgenesh from this study predicted a full length protein for the region spanning LOC_Os04g09680.1 and LOC_Os04g09670.1 but insufficent evidence for expression for the Fgenesh predicted protein was found.	BLAST search from this study
	LOC_Os12g10140.1	LOC_Os12g10140.1	excluded from phylogenetic analysis because of possible gene model error that led to a truncated protein that could not be resolved.	BLAST search from this study
	LOC_Os12g09770.1	LOC_Os12g09770.1	excluded from phylogenetic analysis.The final exon in the TIGR release 7 prediction is likely an error. Fgenesh with LOC_Os04g09604.1 as a guide predicted a 317aa protein but insufficent evidence for expression for the Fgenesh predicted protein was found.	Hamberger et al., 2007 and BLAST search from this study
Arabidopsis	At5g54160.1_AtCOMT	At5g54160.1	no	Raes et al., 2003
	At1g21100.1_AtCOMTL1	At1g21100.1	no	Raes et al., 2003
	At1g21110.1_AtCOMTL2	At1g21110.1	no	Raes et al., 2003
	At1g21120.1_AtCOMTL3	At1g21120.1	no	Raes et al., 2003
	At1g21130.1_AtCOMTL4	At1g21130.1	no	Raes et al., 2003
	At1g33030.1_AtCOMTL5	At1g33030.1	no	Raes et al., 2003
	At1g51990.1_AtCOMTL6	At1g51990.1	no	Raes et al., 2003
	At1g63140.2_AtCOMTL7	At1g63140.2	no	Raes et al., 2003
	At1g76790.1_AtCOMTL8	At1g76790.1	no	Raes et al., 2003
	At1g77520.1_AtCOMTL9	At1g77520.1	no	Raes et al., 2003
	At1g77530.1_AtCOMTL10	At1g77530.1	no	Raes et al., 2003
	At3g53140.1_AtCOMTL11	At3g53140.1	no	Raes et al., 2003
	At5g53810.1_AtCOMTL13	At5g53810.1	no	Raes et al., 2003
	At5gCOMTL12	At5g37170.1	excluded from phylogenetic analysis because of possible sequencing errors leading to wrong gene model prediction that could not be resolved. Full length cDNAs (BX830316.1 and BX829832.1) in the Gbrowse viewer indicate that the gene model is predicting an intron that is not actually present.	Raes et al., 2003
perennial ryegrass	LpOMT1	AF033538	no	Heath et al., 1998
alfalfa	MsCOMT	AAB46623	no	Zubieta et al., 2002
Clarkia breweri	CbCOMT1	AF006009	no	Wang and Pichersky, 1999
	CbIEMT	U86760	no	Wang and Pichersky, 1999
maize	ZmCOMT	M73235	no	Collazo et al., 1992
sorghum	SbCOMT	AY217766.1	no	Bout and Vermerris 2003
wheat	TaCM	Q38J50.1	no	Ma and Xu, 2008
	TaOMT1	AAP23942	no	Jung et al., 2008
	TaOMT3	EF423612	no	Jung et al., 2008
	TaOMT4	EF423611	no	Jung et al., 2008
	TaOMT5	EF423610	no	Jung et al., 2008
	TaCOMT-3D	none given in Wang et al., 2018	no	Wang et al., 2018
switchgrass	PvCOMT	HQ645965	no	Fu et al., 2011
sugarcane	SoCOMT	CAA13175	no	Selman-Housein et al., 1999; Jung et al., 2012
