# Supplementary material for: RNAi‐suppression of barley caffeic acid O‐methyltransferase modifies lignin despite redundancy in the gene family
Source: Plant Biotechnol J. 2018 Oct 2;17(3):594–607. doi: 10.1111/pbi.13001 (PMC6381794; doi:10.1111/pbi.13001)
Supplement: Supplementary file 5 — Table S8 m/z traces with a different intensity in the internodes of COMT RNAi lines as compared to empty vector and wild‐type controls Table S9 Microarray transcriptome analysis of internodes from two COMT RNAi lines (COMTRNAi_4 and COMTRNAi_14) and controls (empty vector and wild‐type) Method S1 Sequence retrieval, data sources and multiple alignment Method S2 Determination of the genomic location and evidence for expression of barley genes Method S3 Generation and purification of a recombinant HvCOMT1 protein for antibody production Method S4 Southern Blot Method S5 RNA extraction and microarray processing for transcriptome analysis Method S6 Phenolic metabolome analysis [file PBI-17-594-s002.xlsx]

## Sheet: clean table_identified
Table SX: m/z traces with a different intensity in the internodes of COMT RNAi lines as compared to empty vector and wild type controls. tR: retention time, Δppm: mass difference between m/zexperimental and m/ztheoretical in parts per million, s.e.m.: standard error of the mean, b.d.l.: below detection limit (set at 100 counts).
								COMTRNAi_14				COMTRNAi_4				EV				WT
unique identifier	m/z number	general compound number	compound number as in manuscript	tR	m/zexperimental	name		mean		s.e.m.		mean		s.e.m.		mean		s.e.m.		mean		s.e.m.
m/z traces with an increased abundance in COMT RNAi lines
1.71_369.0632m/z	1	1	-	1.71358	369.063	unknown 1		400.187	±	128.932		173.459	±	127.266			b.d.l.				b.d.l.
1.83_389.1091m/z	2	2		1.83492	389.109	unknown 2		789.559	±	274.18		136.503	±	130.759			b.d.l.				b.d.l.
1.89_509.1328m/z	3	3		1.88627	509.133	unknown 3		894.086	±	251.09		245.775	±	192.149			b.d.l.				b.d.l.
1.96_432.0424m/z	4	4		1.95953	432.042	unknown 4		2059.07	±	1266.58		542.206	±	537.815			b.d.l.				b.d.l.
2.03_343.1050m/z	5	5		2.0295	343.105	unknown 5		859.286	±	126.653		527.519	±	314.137			b.d.l.				b.d.l.
2.07_121.0282m/z	6	6		2.06622	121.028	unknown 6		1240.18	±	197.1		437.466	±	188.232			b.d.l.				b.d.l.
2.07_509.1328m/z	7	7		2.07353	509.133	unknown 7		659.566	±	234.05		174.279	±	174.279			b.d.l.				b.d.l.
2.08_151.0383m/z	8	8		2.08085	151.038	unknown 8		4487.63	±	631.144		1826.89	±	602.318		185.712	±	50.3771		168.698	±	126.731
2.08_228.0626n	9	9		2.08085	227.055	unknown 9		1286.79	±	349.028		171.963	±	76.0059			b.d.l.				b.d.l.
2.09_195.0288m/z	10	10		2.08818	195.029	unknown 10		2040.55	±	363.761		629.107	±	268.027			b.d.l.				b.d.l.
2.10_569.1696m/z	11	11		2.10292	569.17	unknown 11		997.374	±	259.135		199.482	±	152.532			b.d.l.				b.d.l.
2.74_195.0647m/z	12	12	6	2.74205	195.065	5-hydroxyconiferyl alcohol + hexose 2 (-dehydrated hexose)		1190.92	±	81.7599		751.789	±	196.879			b.d.l.				b.d.l.
2.76_357.1194m/z	13	12	6	2.76412	357.119	5-hydroxyconiferyl alcohol + hexose 2		946.977	±	126.876		437.065	±	159.538			b.d.l.				b.d.l.
2.77_180.0414m/z	14	12	6	2.77142	180.041	5-hydroxyconiferyl alcohol + hexose 2 (-dehydrated hexose -•CH3)		320.777	±	36.7717		113.145	±	46.0775			b.d.l.				b.d.l.
3.09_347.0832m/z	15	13		3.09463	347.083	unknown 12		2159.93	±	385.661		570.232	±	297.926			b.d.l.				b.d.l.
3.25_359.0995m/z	16	14		3.24868	359.1	unknown 13		45446.8	±	10488.6		13617.5	±	7031.02		4234.98	±	772.984		3846.4	±	2014.93
3.26_140.0095m/z	17	14		3.25598	140.009	unknown 13		1594.27	±	252.697		538.391	±	310.777		141.859	±	40.3032		148.33	±	111.43
3.26_519.1709m/z	18	15		3.25598	519.171	unknown 14		783.611	±	261.316		53.7984	±	53.7984			b.d.l.				b.d.l.
3.26_807.1834m/z	19	14		3.25598	807.183	unknown 13		7830.4	±	2579.13		1281.45	±	1041.37			b.d.l.				b.d.l.
3.27_299.0773m/z	20	14		3.27467	299.077	unknown 13		1064.4	±	184.006		272.429	±	185.047			b.d.l.				b.d.l.
3.36_227.0372m/z	21	16		3.36267	227.037	unknown 15		2205.33	±	592.771		544.095	±	428.31			b.d.l.				b.d.l.
3.36_347.0807m/z	22	17		3.36267	347.081	unknown 16		6797.71	±	1156.95		1546.53	±	814.356			b.d.l.				b.d.l.
3.36_416.0475m/z	23	18		3.36267	416.048	unknown 17		4171.04	±	1126.05		690	±	672.178			b.d.l.				b.d.l.
3.45_491.1235m/z	24	19		3.45462	491.123	unknown 18		11136.5	±	1572.54		5519.85	±	1374.16		821.922	±	146.199		1504.67	±	473.085
3.53_347.0803m/z	25	20		3.52798	347.08	unknown 19		1277.11	±	294.101		273.982	±	263.693			b.d.l.				b.d.l.
3.57_476.1234m/z	26	21		3.5719	476.123	unknown 20		1289.13	±	280.257		193.07	±	100.544			b.d.l.				b.d.l.
3.65_243.0682m/z	27	22		3.64927	243.068	unknown 21		322.031	±	69.7189		165.17	±	84.6604			b.d.l.				b.d.l.
3.68_196.0608m/z	28	23		3.67862	196.061	unknown 22		617.612	±	121.139		409.706	±	228.314		232.553	±	121.337			b.d.l.
3.69_327.1087m/z	29	24	8	3.69327	327.109	caffeyl alcohol + hexose		10753.2	±	789.585		4888.24	±	1875.8		1005.55	±	396.509		1036.69	±	521.216
3.69_165.0538m/z	30	24	8	3.69327	165.054	caffeyl alcohol + hexose (-dehydrated hexose)		3363.55	±	243.175		1671.41	±	612.369		172.561	±	102.511		178.704	±	71.9834
3.72_180.0411m/z	31	25	5	3.72257	180.041	5-hydroxyconiferyl alcohol + hexose 1 (-dehydrated hexose -•CH3)		3548.43	±	515.516		1420.96	±	644.25			b.d.l.				b.d.l.
3.72_356.8468m/z	32	25	5	3.72257	356.847	5-hydroxyconiferyl alcohol + hexose 1 (artifact)		232.133	±	45.5602		73.9655	±	42.6219			b.d.l.				b.d.l.
3.73_358.1300n	33	25	5	3.72987	357.123	5-hydroxyconiferyl alcohol + hexose 1		234359	±	49825.1		69993.1	±	38024.9		1106.57	±	310.575		1095.6	±	779.567
3.73_195.0656m/z	34	25	5	3.72987	195.066	5-hydroxyconiferyl alcohol + hexose 1 (-dehydrated hexose)		21267	±	3771.81		8472.63	±	3796.17		282.497	±	76.8134		226.522	±	169.809
3.73_195.2115m/z	35	25	5	3.72987	195.212	5-hydroxyconiferyl alcohol + hexose 1 (-dehydrated hexose, artifact)		260.298	±	54.3221		89.8882	±	65.4195			b.d.l.				b.d.l.
3.73_329.1392m/z	36	26		3.72987	329.139	unknown 23		927.088	±	103.758		508.882	±	218.976			b.d.l.				b.d.l.
3.73_635.1319m/z	37	27		3.72987	635.132	unknown 24		518.701	±	140.223		192.554	±	89.8674			b.d.l.				b.d.l.
3.74_358.3073m/z	38	25	5	3.7446	358.307	5-hydroxyconiferyl alcohol + hexose 1 (artifact)		743.524	±	149.006		242.595	±	129.922			b.d.l.				b.d.l.
3.81_403.1076m/z	39	28		3.81452	403.108	unknown 25		368.745	±	42.9492		152.4	±	83.7865			b.d.l.				b.d.l.
3.81_490.1387m/z	40	28		3.81452	490.139	unknown 25		3146.95	±	335.64		1122.31	±	398.96			b.d.l.				b.d.l.
3.82_227.0372m/z	41	29		3.82192	227.037	unknown 26		469.66	±	40.6684		199.822	±	83.4085			b.d.l.				b.d.l.
3.99_357.1190m/z	42	30		3.99447	357.119	unknown 27		364.597	±	138.17		27.8122	±	25.1681			b.d.l.				b.d.l.
4.13_227.0376m/z	43	31		4.13385	227.038	unknown 28		845.185	±	302.618		140.552	±	140.552			b.d.l.				b.d.l.
4.14_416.0494m/z	44	32		4.14118	416.049	unknown 29		1466.4	±	530.095		249.121	±	245.255			b.d.l.				b.d.l.
4.20_498.1198m/z	45	33		4.20378	498.12	unknown 30		545.22	±	110.195		81.7348	±	64.7376			b.d.l.				b.d.l.
4.20_500.1338m/z	46	34		4.20378	500.134	unknown 31		1710.65	±	195.858		542.946	±	217.954			b.d.l.				b.d.l.
4.30_493.1470m/z	47	35		4.29912	493.147	unknown 32		4982.33	±	738.819		1277.82	±	476.966			b.d.l.				b.d.l.
4.57_162.0303m/z	48	36		4.57108	162.03	unknown 33		1378.1	±	195.061		741.328	±	403.277			b.d.l.				b.d.l.
4.57_444.0513m/z	49	36		4.57108	444.051	unknown 33		628.297	±	189.755		310.296	±	298.551			b.d.l.				b.d.l.
4.57_459.1446m/z	50	37		4.57108	459.145	unknown 34		905.715	±	183.887		1112.17	±	584.463			b.d.l.				b.d.l.
4.58_151.0380m/z	51	36		4.5784	151.038	unknown 33		253.741	±	57.7099		139.744	±	112.358			b.d.l.				b.d.l.
4.58_177.0531m/z	52	36		4.5784	177.053	unknown 33		380.396	±	65.1191		189.381	±	130.988			b.d.l.				b.d.l.
4.58_178.0249m/z	53	36		4.5784	178.025	unknown 33		1255.11	±	145.851		642.199	±	360.713			b.d.l.				b.d.l.
4.58_195.0648m/z	54	36		4.5784	195.065	unknown 33		5894.49	±	811.583		3208.21	±	1756.57		356.76	±	57.1542		295.208	±	175.932
4.64_209.0804m/z	55	38		4.6444	209.08	unknown 35		758.117	±	226.825		125.037	±	77.8552			b.d.l.				b.d.l.
4.64_371.1352m/z	56	38		4.6444	371.135	unknown 35		3405.91	±	915.564		577.749	±	302.066			b.d.l.				b.d.l.
4.64_569.1627m/z	57	38		4.6444	569.163	unknown 35		910.612	±	245.412		125.658	±	79.7831			b.d.l.				b.d.l.
4.64_579.1923m/z	58	39		4.6444	579.192	unknown 36		1143.98	±	406.432		84.5686	±	61.2744			b.d.l.				b.d.l.
4.65_533.1856m/z	59	39		4.65172	533.186	unknown 36		1264.89	±	428.87		120.119	±	76.1839			b.d.l.				b.d.l.
4.67_461.1125m/z	60	40		4.66638	461.113	unknown 37		5492.6	±	1056.1		2023.81	±	1111.42			b.d.l.				b.d.l.
5.11_385.1136m/z	61	41		5.11097	385.114	unknown 38		4468.37	±	893.296		1571.36	±	765.12			b.d.l.			113.808	±	103.481
5.44_135.9821m/z	62	42		5.4416	135.982	unknown 39		294.16	±	41.6738		104.02	±	33.3132			b.d.l.				b.d.l.
5.48_329.0704m/z	63	43		5.47822	329.07	unknown 40		928.852	±	332.138		273.265	±	253.706			b.d.l.				b.d.l.
5.48_403.1068m/z	64	43		5.47822	403.107	unknown 40		1721.02	±	656.986		582.045	±	499.518			b.d.l.				b.d.l.
5.49_491.1277m/z	65	43		5.48558	491.128	unknown 40		49590.7	±	21204.1		14231.8	±	10797		808.12	±	308.061		1071.11	±	927.388
5.49_983.2537m/z	66	43		5.48558	983.254	unknown 40		2263.94	±	1654.28		425.868	±	425.868			b.d.l.				b.d.l.
5.52_743.2233m/z	67	44		5.52225	743.223	unknown 41		2032.92	±	383.8		324.686	±	218.574			b.d.l.				b.d.l.
5.54_194.0569m/z	68	45		5.53688	194.057	unknown 42		803.564	±	103.724		355.681	±	155.048			b.d.l.				b.d.l.
5.54_209.0805m/z	69	45		5.54422	209.081	unknown 42		3022.94	±	409.389		1279.85	±	473.811			b.d.l.				b.d.l.
5.54_407.1087m/z	70	46		5.54422	407.109	unknown 43		5921.86	±	659.903		2390.55	±	825.46			b.d.l.				b.d.l.
5.55_417.1479m/z	71	45		5.55155	417.148	unknown 42		58830.4	±	14341.5		14064.7	±	8035.54			b.d.l.				b.d.l.
5.55_684.2320m/z	72	47		5.55155	684.232	unknown 44		2072.53	±	500.64		2204.37	±	1507.08			b.d.l.				b.d.l.
5.62_315.0554m/z	73	48		5.62157	315.055	unknown 45		576.282	±	237.697		113.626	±	113.626			b.d.l.				b.d.l.
5.75_193.0492m/z	74	49		5.74618	193.049	unknown 46		860.814	±	99.1364		453.495	±	124.48			b.d.l.				b.d.l.
5.75_773.1956m/z	75	50		5.75352	773.196	unknown 47		2026.45	±	634.007		529.479	±	417.846			b.d.l.				b.d.l.
5.76_135.9817m/z	76	51		5.76085	135.982	unknown 48		2796.49	±	337.858		952.878	±	413.777			b.d.l.			189.122	±	96.9095
5.76_136.9936m/z	77	51		5.76085	136.994	unknown 48		4583.94	±	886.071		1324.47	±	553.791		352.372	±	93.9503		338.504	±	116.957
5.76_152.9847m/z	78	51		5.76085	152.985	unknown 48		316.381	±	58.6663		52.7408	±	47.7661			b.d.l.				b.d.l.
5.77_330.0782n	79	51		5.76818	329.071	unknown 48		7364.79	±	1288		1728.18	±	954.432			b.d.l.				b.d.l.
5.78_185.0262m/z	80	52		5.77558	185.026	unknown 49		1279.57	±	193.603		576.128	±	191.253			b.d.l.				b.d.l.
5.78_195.0108m/z	81	53		5.77558	195.011	unknown 50		859.947	±	98.9492		341.183	±	141.356			b.d.l.				b.d.l.
5.78_226.0293m/z	82	53		5.77558	226.029	unknown 50		2683.07	±	274.193		1489.29	±	448.175			b.d.l.				b.d.l.
5.78_241.0538m/z	83	53		5.77558	241.054	unknown 50		9760.99	±	1094.53		5299.79	±	1471.21		247.812	±	43.5356		200.196	±	83.2985
5.78_328.0860m/z	84	54		5.77558	328.086	unknown 51		1015.89	±	238.532		320.617	±	143.616			b.d.l.				b.d.l.
5.79_170.0020m/z	85	55		5.79415	170.002	unknown 52		402.916	±	57.8216		147.946	±	62.9637			b.d.l.				b.d.l.
5.83_399.1301m/z	86	56	7	5.83087	399.13	5-hydroxyconiferyl alcohol + acetylhexose		4842.66	±	1186.41		1333.73	±	667.82			b.d.l.				b.d.l.
5.83_195.0644m/z	87	56	7	5.83087	195.064	5-hydroxyconiferyl alcohol + acetylhexose (-dehydrated hexose)		1673.31	±	301.229		518.338	±	216.565			b.d.l.				b.d.l.
5.91_369.1180m/z	88	57	9	5.9115	369.118	caffeyl alcohol + acetylhexose		2428.05	±	354.771		900.854	±	330.84			b.d.l.				b.d.l.
5.92_165.0538m/z	89	57	9	5.91883	165.054	caffeyl alcohol + acetylhexose (-dehydrated acetylhexose)		766.686	±	84.6497		303.701	±	128.693			b.d.l.				b.d.l.
6.00_283.0814m/z	90	58		5.99612	283.081	unknown 53		692.886	±	109.357		182.032	±	138.132			b.d.l.				b.d.l.
6.25_713.2296m/z	91	59		6.24943	713.23	unknown 54		1946.06	±	830.95		653.157	±	578.804			b.d.l.				b.d.l.
6.27_243.0689m/z	92	60		6.27142	243.069	unknown 55		1080.25	±	49.4225		307.738	±	120.18			b.d.l.				b.d.l.
6.27_331.0861m/z	93	60		6.27142	331.086	unknown 55		6076.93	±	177.673		1986.47	±	603.062			b.d.l.				b.d.l.
6.71_514.1498m/z	94	61		6.70865	514.15	unknown 56		3634.6	±	581.77		3005.89	±	625.536			b.d.l.				b.d.l.
6.82_457.1290m/z	95	62		6.81868	457.129	unknown 57		1814.66	±	255.915		2673.16	±	1663.08			b.d.l.				b.d.l.
7.08_513.1179m/z	96	63		7.0833	513.118	unknown 58		1268.71	±	260.511		689.962	±	480.46			b.d.l.				b.d.l.
7.09_713.2279m/z	97	64		7.09063	713.228	unknown 59		1484.65	±	292.247		192.614	±	138.248			b.d.l.				b.d.l.
7.16_551.1762m/z	98	65		7.16392	551.176	unknown 60		2125.66	±	373.832		1351.22	±	843.909			b.d.l.				b.d.l.
7.17_211.0427m/z	99	66		7.17132	211.043	unknown 61		461.268	±	67.0932		210.575	±	112.222			b.d.l.				b.d.l.
7.43_339.0883m/z	100	67		7.42855	339.088	unknown 62		278.833	±	66.5269		217.624	±	86.9846			b.d.l.				b.d.l.
7.62_456.0973m/z	101	68		7.61585	456.097	unknown 63		1286.58	±	190.561		473.418	±	341.805			b.d.l.				b.d.l.
7.64_697.2332m/z	102	69		7.63782	697.233	unknown 64		983.251	±	211.775		826.744	±	388.334			b.d.l.				b.d.l.
7.73_475.1636m/z	103	70		7.72582	475.164	unknown 65		1348.75	±	374.026		494.13	±	175.761			b.d.l.			167.4	±	94.5388
8.06_641.1545m/z	104	71		8.06377	641.154	unknown 66		429.556	±	123.265		30.7126	±	22.9089			b.d.l.				b.d.l.
8.19_241.0539m/z	105	72		8.18512	241.054	unknown 67		579.77	±	205.38		66.4367	±	48.6868			b.d.l.				b.d.l.
8.20_329.0712m/z	106	73		8.19975	329.071	unknown 68		2589.86	±	245.872		995.097	±	240.343		121.91	±	11.0262		131.385	±	17.8464
8.70_551.1768m/z	107	74		8.69567	551.177	unknown 69		6083.65	±	1333.71		1260.87	±	722.413		577.612	±	240.861		1045.98	±	736.627
9.01_551.1763m/z	108	75		9.00757	551.176	unknown 70		1212.22	±	268.723		205.881	±	178.6		81.2706	±	54.7635		101.985	±	101.985
9.37_581.1905m/z	109	76		9.3749	581.191	unknown 71		2137.18	±	669.882		2032.71	±	223.644			b.d.l.			115.814	±	103.153
10.16_523.1376m/z	110	77		10.1647	523.138	unknown 72		1157.66	±	256.96		273.4	±	219.216			b.d.l.				b.d.l.
10.43_673.1793m/z	111	78		10.4327	673.179	unknown 73		1769.31	±	710.977		106.631	±	98.9483			b.d.l.				b.d.l.
10.58_643.1688m/z	112	79		10.5833	643.169	unknown 74		3036.6	±	880.412		388.022	±	319.413			b.d.l.				b.d.l.
11.05_195.0646m/z	113	80		11.0499	195.065	unknown 75		1952.97	±	789.48		750.33	±	446.328			b.d.l.				b.d.l.
11.78_387.1086m/z	114	81		11.7844	387.109	unknown 76		2257.18	±	517.372		841.249	±	619.98			b.d.l.				b.d.l.
11.85_563.1747m/z	115	82		11.8504	563.175	unknown 77		4847.4	±	1288.4		151.165	±	87.5264			b.d.l.				b.d.l.
11.96_169.1214m/z	116	83		11.957	169.121	unknown 78		348.938	±	57.1025		344.74	±	73.6629		171.693	±	48.4347		150.738	±	47.6142
12.20_699.1972m/z	117	84		12.1957	699.197	unknown 79		2001.32	±	694.702		6.71849	±	6.71849			b.d.l.				b.d.l.
12.38_577.1942m/z	118	85		12.3756	577.194	unknown 80		304.706	±	56.0027		8.71953	±	8.71953			b.d.l.				b.d.l.
12.66_699.1961m/z	119	86		12.6623	699.196	unknown 81		1424.43	±	503.434		3.51539	±	3.51539			b.d.l.				b.d.l.
12.76_343.1179m/z	120	87		12.765	343.118	unknown 82		675.057	±	208.257		227.409	±	220.353			b.d.l.				b.d.l.
12.77_387.1108m/z	121	87		12.7723	387.111	unknown 82		8134.14	±	1792.5		3211.22	±	1965.27		127.598	±	29.775		116.863	±	55.1715
13.00_417.1195m/z	122	88		13.0002	417.12	unknown 83		650.462	±	366.908		328.492	±	322.884			b.d.l.				b.d.l.
13.10_209.0804m/z	123	89	1	13.0955	209.08	S(8-O-4)5-OH-G (sinapyl alcohol fragment)		674.788	±	354.128		120.439	±	103.015			b.d.l.				b.d.l.
13.15_769.2932m/z	124	90		13.1542	769.293	unknown 84		483.309	±	71.7066		10.7646	±	10.7646			b.d.l.				b.d.l.
13.36_179.0692m/z	125	91	2	13.3602	179.069	G(8-O-4)5-OH-G (coniferyl alcohol fragment)		493.01	±	198.814		109.962	±	102.649			b.d.l.				b.d.l.
13.78_207.0290m/z	126	92		13.7787	207.029	unknown 85		496.52	±	247.891		140.278	±	128.204			b.d.l.				b.d.l.
13.79_163.0385m/z	127	93		13.7861	163.038	unknown 86		541.28	±	235.791		193.627	±	128.589			b.d.l.				b.d.l.
14.86_599.2137m/z	128	94	3	14.8585	599.214	G(8-O-4)S(8-O-4)5-OH-G 1		15092.4	±	4355.79		3373.64	±	2228.83			b.d.l.				b.d.l.
15.55_599.2123m/z	129	95	4	15.5491	599.212	G(8-O-4)S(8-O-4)5-OH-G 2		4290.93	±	1237.51		919.55	±	759.305			b.d.l.				b.d.l.
17.19_567.2011m/z	130	96		17.1908	567.201	unknown 87		1194.79	±	462.199		238.166	±	204.112			b.d.l.				b.d.l.
m/z traces with a reduced abundance in COMT RNAi lines
5.57_405.1552m/z	131	97		5.57353	405.155	unknown 88			b.d.l.				b.d.l.			616.653	±	388.162		679.593	±	474.756
6.84_585.1842m/z	132	98		6.84063	585.184	unknown 89			b.d.l.			115.35	±	282.55		282.415	±	360.493		587.948	±	685.109
8.14_375.1448m/z	133	99		8.14105	375.145	unknown 90			b.d.l.				b.d.l.			327.324	±	328.774		398.011	±	344.38
9.98_666.1846m/z	134	100		9.9847	666.185	unknown 91			b.d.l.				b.d.l.			617.745	±	885.662		1070.44	±	1279.73
12.53_433.1504m/z	135	101	10	12.5336	433.15	Sox(8-O-4)S		1714.56	±	1115.64		292.48	±	382.093		3081.15	±	2671.28		4394.59	±	5849.08
14.48_659.2330m/z	136	102	11	14.4766	659.233	S(8-O-4)Sox(8-O-4)S		100.721	±	135.033			b.d.l.			895.682	±	1142.47		1080.46	±	1686.39
